# Supplementary material for: Zinc Absorption from Micronutrient Powders Is Low in Bangladeshi Toddlers at Risk of Environmental Enteric Dysfunction and May Increase Dietary Zinc Requirements
Source: J Nutr. 2019 Jan 9;149(1):98–105. doi: 10.1093/jn/nxy245 (PMC6377437; doi:10.1093/jn/nxy245)
Supplement: nxy245_Supplemental_Files [file nxy245_supplemental_files.zip]

Archive with 3 entries (3 files):
- Supplemental Figure 1.pdf
- Supplemental Figure 2.pdf
- Supplemental Tables.pdf
